# Supplementary material for: Healthcare retention and clinical outcomes among adolescents living with HIV after transition from pediatric to adult care: a systematic review
Source: BMC Public Health. 2020 Aug 3;20:1195. doi: 10.1186/s12889-020-09312-1 (PMC7398377; doi:10.1186/s12889-020-09312-1)
Supplement: Supplementary file 1 — Additional file 1. Assessment of the quality of manuscripts reviewed. This document provides a summary of the criteria used to assess the quality of each manuscript, along with the score of each manuscript. [file 12889_2020_9312_MOESM1_ESM.xlsx]

## Sheet: Study Type
Quant	Retained in Care	CD4/VL	Mortality	Country	HIC?	RIC: Write up in results yet?				RED=REMOVED
Freitas et al (2019)	1	1		Brazil	0
Kakkar et al (2016)	1	1	1	Canada	1	1
Izzo et al (2017)		1		Italy	1	1
Righetti et al (2015)	1	1	1	Italy	1	1
Weijsenfeld et al (2016)	1	1		Netherlands	1	1
Kowalska et al (2019)	1	1	1	Poland	1
Gingaras et al (2019)	1	1	1	Romania	0
Davis et al (2017)	1	1		South Africa	0	1
Haghighat et al(2019)	1	1	1	South Africa	0	1
Westling et al (2016)	1	1		Sweden	1
Hansudewechakul et al (2015)	1	1	1	Thailand	0	1
Castelnuovo et al (2018)	1			Uganda	0	1
Judd et al (2017)	1	1	1	UK	1	1
Fish et al (2014)		1	1	UK/Ireland	1
Griffith et al (2019)	1	1		US	1
Hussen et al (2017)	1	1		US	1	1
Maturo et al (2015)	1	1		US	1	1
Tanner et al (2018)	1	1		US	1
Tassiopoulos et al (2019)	1	1		US	1
Wiener et al (2011)	1	1		US	1
Xia et al (2018)	1	1	1	US	1
	19	20	9			11
Qual
Hussen et al (2019)				US	1
Bundock et al. (2011)				Australia, UK	1
Katusiime et al. (2013)				Uganda	0
Machado et al. (2016)				Brazil	0
Miles et al. (2004)				UK	1
Sharma et al. (2014)				US	1
Valenzuela et al. (2011)				US	1
Le Roux et al. (2017)				France	1
					21
					0.724138

## Sheet: 5.7.20 Revisions
Quant	Retained in Care	CD4/VL	Mortality	Country	HIC?	RIC: Write up in results yet?	>75% retention	>70% retention	2 themes	3 themes
Kakkar et al (2016)	1	1	1	Canada	1	1	>75	1		1
Izzo et al (2017)		1		Italy	1	1
Weijsenfeld et al (2016)	1	1		Netherlands	1	1	>85	1	1
Kowalska et al (2019)	1	1	1	Poland	1		>85	1		1
Davis et al (2017)	1	1		South Africa	0	1	>80	1	1
Haghighat et al(2019)	1	1	1	South Africa	0	1	>90	1		1
Westling et al (2016)	1	1		Sweden	1		>85	1	1
Hansudewechakul et al (2015)	1	1	1	Thailand	0	1	>70	1		1
Judd et al (2017)		1	1	UK	1	1			1
Fish et al (2014)		1	1	UK/Ireland	1				1
Griffith et al (2019)	1	1		US	1		>85	1	1
Hussen et al (2017)	1	1		US	1	1	>85	1	1
Maturo et al (2015)	1	1		US	1	1	<55		1
Tassiopoulos et al (2019)	1	1		US	1		<30		1
Wiener et al (2011)	1	1		US	1		>70	1	1
Xia et al (2018)	1	1	1	US	1		>90	1		1
	13	16	7		13	9		11	10	5
Qual					HIC?	preparedness	concerns around interaction (new providers)	benefits
Hussen et al (2019)				US	1	1	0	0
Bundock et al. (2011)				Australia, UK	1	1	1	1
Katusiime et al. (2013)				Uganda	0	0	1	1
Machado et al. (2016)				Brazil	0	1	1	0
Miles et al. (2004)				UK	1	1	1	1
Sharma et al. (2014)				US	1	1	1	0
Valenzuela et al. (2011)				US	1	1	0	1
Le Roux et al. (2017)				France	1	0	1	0
					6	6	6	4

## Sheet: Quantitative
	Davies et al. (2017)	Castelnuovo et al. (2018)	Hansudewechaku et al. (2015)	Fish et al. (2014)	Judd et al. (2017)	Izzo et al. (2018)	Righetti et al. (2015)	Westling et al. (2016)	Weijsenfeld et al. (2016)	Hussen et al. (2017)	Maturo et al. (2015)	Kakkar et al. (2016)	Wiener et al. (2011)	Hansudewechakul et al. (2015)	Freitas et al. 2019	Gingaras et al., 2019	Griffith et al. 2019	Haghighat et al. 2019	Kowalska et al. 2019	Tanner et al. 2018	Tassiopoulos et al. 2019	Xia et al. 2018
Aims
Are the research aims clear?	1	1	1	1	1	1	1	1	1	1	1	1	1	0	1	1	1	1	0	1	1	1
Did the authors state why the research was important?	1	0	1	1	1	0	1	1	1	1	1	1	1	1	1	1	1	1	1	1	1	1
Is the methodology & design appropriate to answer the research question(s)?	1	1	1	1	1	1	1	1	1	1	1	1	1	0	1	1	1	1	1	1	1	1
Sampling & Recruitment
Are the sampling methods explained?	1	1	1	1	1	1	1	1	1	1	1	1	1	1	1	1	1	1	1	1	1	1
Is the degree of participation mentioned and adequate, e.g., >70%?	1	1	1	1	1	1	1	0	1	1	1	1	1	1	1	1	1	1	1	1	1	1
Is the sample size adequate and/or justified with using power calculation?	0	1	0	0	1	0	1	0	0	0	0	0	0	1	0	1	1	1	0	0	1	1
Is the sample representative of a defined population?	1	1		1	1	0			1	1	1	1	0(single clinic, unique circumstances)	1	1	1	1	1	1	1	1	1
Data Collection			0				1	1
Was exposure measured accurately to minimize bias?	1	0	1	1	1	1	1	1	1	1	1	1	1	1	1	1	1	1	1	1	1	1
Was outcome defined and measured accurately to minimize bias?	1	1	0	1	1	1	0	0	1	1	1	0	0	1	1	1	1	1	1	1	1	1
Were potential confounders identified and incorporated in design?	1	0		0	1	0			0	1	0	0	0	0	1	1	1	1	0	1	1	1
For cohort & trials: Was follow-up complete enough?	1	1	0	1	1	0	0	0	1	1	1	1	1	1	1	1	1	1	1	1	1	1
Ethics
Are ethical issues discussed?	0	0	0	0	0	0	0	0	0	0	0	0	0	0	1	0	0	1	0	0	0	0
Was the study approved by an ethics committee?	1	0	0	1	1	0	1	1	0	1	1	1	1	0	1	1	1	1	0	1	1	0
Data Analysis
Is there a detailed description of analytical methods?	1	0	0	1	1	0	1	0	1	1	1	1	1	0	1	1	1	1	0	1	1	1
Is the analysis appropriate to the design & data?	1	1	0	1	1	1	0	0	1	1	1	1	1	1	1	1	1	1	1	1	1	1
Have reasonable efforts been made to address confounding/residual confounding?	1	0	0	0	1	0	0	0	0	1	0	0	0	0	0	1	1	1	0	1	1	0
Do the results appear reliable?	1	1	1	0	1	0	0	0	1	1	1	1	0	1	1	1	1	1	1	1	1	1
																								Mean	Min	Max
Total (x/17)	15	10	7	12	16	7	10	7	12	15	13	12	10	10	15	16	16	17	10	15	16	14		12.5	7	17

## Sheet: Quant Revised
	Davies et al. (2017)	Hansudewechaku et al. (2015)	Fish et al. (2014)	Judd et al. (2017)	Izzo et al. (2018)	Westling et al. (2016)	Weijsenfeld et al. (2016)	Hussen et al. (2017)	Maturo et al. (2015)	Kakkar et al. (2016)	Wiener et al. (2011)	Griffith et al. 2019	Haghighat et al. 2019	Kowalska et al. 2019	Tassiopoulos et al. 2019	Xia et al. 2018
Aims
Are the research aims clear?	1	1	1	1	1	1	1	1	1	1	1	1	1	0	1	1
Did the authors state why the research was important?	1	1	1	1	0	1	1	1	1	1	1	1	1	1	1	1
Is the methodology & design appropriate to answer the research question(s)?	1	1	1	1	1	1	1	1	1	1	1	1	1	1	1	1
Sampling & Recruitment
Are the sampling methods explained?	1	1	1	1	1	1	1	1	1	1	1	1	1	1	1	1
Is the degree of participation mentioned and adequate, e.g., >70%?	1	1	1	1	1	0	1	1	1	1	1	1	1	1	1	1
Is the sample size adequate and/or justified with using power calculation?	0	0	0	1	0	0	0	0	0	0	0	1	1	0	1	1
Is the sample representative of a defined population?	1		1	1	0		1	1	1	1	0(single clinic, unique circumstances)	1	1	1	1	1
Data Collection		0				1
Was exposure measured accurately to minimize bias?	1	1	1	1	1	1	1	1	1	1	1	1	1	1	1	1
Was outcome defined and measured accurately to minimize bias?	1	0	1	1	1	0	1	1	1	0	0	1	1	1	1	1
Were potential confounders identified and incorporated in design?	1		0	1	0		0	1	0	0	0	1	1	0	1	1
For cohort & trials: Was follow-up complete enough?	1	0	1	1	0	0	1	1	1	1	1	1	1	1	1	1
Ethics
Are ethical issues discussed?	0	0	0	0	0	0	0	0	0	0	0	0	1	0	0	0
Was the study approved by an ethics committee?	1	0	1	1	0	1	0	1	1	1	1	1	1	0	1	0
Data Analysis
Is there a detailed description of analytical methods?	1	0	1	1	0	0	1	1	1	1	1	1	1	0	1	1
Is the analysis appropriate to the design & data?	1	0	1	1	1	0	1	1	1	1	1	1	1	1	1	1
Have reasonable efforts been made to address confounding/residual confounding?	1	0	0	1	0	0	0	1	0	0	0	1	1	0	1	0
Do the results appear reliable?	1	1	0	1	0	0	1	1	1	1	0	1	1	1	1	1
	15	7	12	16	7	7	12	15	13	12	10	16	17	10	16	14		12.4375

## Sheet: Qualitative
	Bundock et al. (2011)	Katusiime et al. (2013)	Machado et al. (2016)	Miles et al. (2004)	Sharma et al. (2014)	Valenzuela et al. (2011)	Le Roux et al. (2017)			Mean
Was there a clear statement of the aims of the research?	1	1	1	1	1	1	1
Is a qualitative methodology appropriate?	1	1	1	1	1	1	1
Was the research design appropriate to address the aims of the research?	1	1	1	1	1	1	1
Was the recruitment strategy appropriate to the aims of the research?	1	1	1	1	1	1	1
Was the data collected in a way that addressed the research issue?	1	1	1	1	1	1	1
Has the relationship between researcher and participants been adequately considered?	1	0	0	0	1	0	0
Have ethical issues been taken into consideration?	1	1	1	1	1	1	1
Was the data analysis sufficiently rigorous?	1	1	1	1	1	1	1
Is there a clear statement of findings?	1	1	1	1	1	1	1
How valuable is the research?	1	1	1	1	1	1	1
										Mean	Min	Max
	10	9	9	9	10	9	9			9.28571	9	10
